# Supplementary material for: The Trust Game for Couples (TGC): A new standardized paradigm to assess trust in romantic relationships
Source: PLoS One. 2020 Mar 26;15(3):e0230776. doi: 10.1371/journal.pone.0230776 (PMC7098626; doi:10.1371/journal.pone.0230776)
Supplement: S1 Dataset — (XLSX) [file pone.0230776.s008.xlsx]

## Sheet: Tabelle1
VP Number	Exclusion (0=no exclusion)	Couple_ID	Sex	Age	Relationship_duration	TGC_Trust_score	TGC_T1	TGC_T2	TGC_T3	TGC_T4	TGC_T5	TGC_T6	TGC_T7	TGC_T8	TGC_T9	TGC_Implicit_confidence (IC)	KUSIV3	BIDR_IM	BIDR_SDE	VIP	RAS	PFB	PFB_quarreling	PFB_tenderness	PFB_togetherness_communication	IOS
1	0	1	1	24	2.08	35	-4	6	4	6	3	6	6	4	4	-4	3.33	48	49	29	30	65	7	18	24	4
2	0	3	1	22	3.08	33	3	3	5	4	1	6	5	2	4	-3.78	4.33	34	38	27	31	82	3	26	29	3
3	0	2	1	22	4	49	6	6	5	5	4	6	6	6	5	-3.11	4.33	40	42	26	29	68	12	26	24	6
4	0	4	1	22	2.08	18	-6	5	-3	4	-3	6	3	6	6	-6.78	2.67	37	39	30	34	84	3	30	27	6
5	0	5	1	21	4.5	54	6	6	6	6	6	6	6	6	6	-3.33	4.33	54	51	30	35	83	4	28	29	6
6	0	6	1	25	2.17	39	6	5	6	6	6	6	3	6	-5	-5.44	4.67	37	43	25	32	78	1	25	24	4
7	0	7	1	21	2.08	24	3	3	4	6	5	6	-1	-3	1	-3.89	4.33	41	32	31	35	80	1	30	21	4
8	0	6	2	23	2.17	26	3	6	4	6	3	6	-5	4	-1	-2.44	4	35	54	29	35	81	2	30	23	2
9	0	9	2	27	3.25	10	5	-1	6	3	-2	4	-2	-2	-1	-7.78	4	32	61	23	30	58	11	19	20	4
10	0	8	1	24	2.17	28	4	-1	6	-2	-1	6	5	5	6	-4.67	3	43	45	26	30	60	3	12	21	5
11	0	9	1	28	3.17	3	-2	-2	6	5	3	5	-3	-4	-5	-8.44	4	43	42	18	25	60	10	21	19	4
12	0	10	1	20	4.42	33	3	6	3	6	-3	6	5	4	3	-5.56	3	24	33	24	32	61	19	25	25	5
13	0	12	1	21	2.83	16	-5	3	6	-1	1	6	-1	6	1	-4	4	43	45	29	29	72	5	26	21	5
14	0	11	1	21	1.92	9	-6	-1	1	-3	-3	6	5	4	6	-12.67	2.33	37	25	23	28	72	7	27	22	7
15	0	33	2	25	6.25	7	-3	4	-3	5	-2	5	-3	1	3	-4.56	3	42	33	24	32	58	7	19	16	5
16	0	13	1	23	2.17	12	4	3	5	-4	3	6	4	-4	-5	-5.67	5	33	44	25	33	79	2	25	26	5
17	0	15	2	21	4.42	39	2	6	2	6	6	6	3	2	6	-4.78	3.67	26	54	25	31	60	9	22	17	4
18	0	14	1	23	1.5	23	-6	1	-1	6	-1	6	6	6	6	-4	4	30	38	29	31	66	9	25	20	5
19	0	31	2	20	1.75	34	-6	5	2	6	6	6	6	6	3	-4.78	4	55	56	23	23	58	22	25	25	5
20	1	32	2	32	1.92	48	4	6	6	6	4	6	6	6	4	-8.56	3.33	39	46	26	27	58	20	26	22	3
21	0	13	2	24	2.17	-5	1	1	-1	-4	-1	6	-4	1	-4	-9.56	4	39	29	27	31	69	3	22	20	5
22	0	15	1	20	4.42	45	5	6	4	6	4	6	4	4	6	-4	3.67	37	46	26	31	67	10	27	20	5
23	0	4	2	24	2.08	24	4	3	4	-2	-1	6	-2	6	6	-3.11	2.33	23	57	27	34	79	4	27	26	5
24	0	16	1	22	2.92	-5	3	2	6	-6	-1	6	-4	-6	-5	-5.89	3.33	47	44	24	27	72	10	30	22	4
25	0	16	2	21	2.92	26	-2	6	2	-2	-2	6	6	6	6	-2.56	3.67	31	46	27	28	60	12	24	18	3
26	0	24	2	22	2.83	45	1	6	5	4	5	6	6	6	6	-1.44	2.67	18	41	28	28	65	10	25	20	3
27	0	17	1	27	1.75	45	3	3	4	6	6	6	5	6	6	-4.11	4.67	36	52	30	35	87	0	28	29	5
28	0	1	2	24	2.08	32	5	6	3	5	-1	1	6	1	6	-4.11	2.67	30	42	25	30	61	10	16	25	3
29	0	18	1	26	1.33	35	4	5	1	5	5	6	4	1	4	-2.67	4	38	46	31	35	81	1	26	26	5
30	0	26	2	20	1.08	14	-1	3	1	-3	-1	3	3	3	6	-5	5	36	38	27	31	68	6	21	23	3
31	0	18	2	30	1.33	51	6	6	6	6	6	6	6	3	6	-1.78	4	29	52	31	29	72	0	16	26	5
32	0	19	1	23	3.42	43	5	6	6	4	5	6	3	2	6	-10.56	4.33	30	42	27	31	77	8	28	27	6
33	0	27	2	25	2.58	3	-2	3	3	1	-5	-1	1	-1	4	-8.33	4	39	37	29	27	55	12	18	19	5
34	0	21	1	23	1	9	-4	5	-3	-2	-6	3	6	4	6	-2.56	5	45	39	26	25	70	11	27	24	4
35	0	20	1	20	1.08	40	2	4	6	5	2	6	6	4	5	-7.11	3	44	41	28	34	80	1	28	23	5
36	0	30	2	24	3.08	34	6	2	3	-2	5	6	4	4	6	-2.56	4	41	58	32	30	79	3	24	28	6
37	0	22	1	22	2.08	19	-4	6	1	4	2	6	-1	2	3	-2.56	4.67	50	56	29	30	73	4	24	23	4
38	0	23	2	24	4.67	17	1	2	2	2	2	6	2	2	-2	-4.67	1.67	26	44	30	31	63	9	20	22	4
39	0	8	2	22	2.17	43	3	6	4	5	2	6	5	6	6	-3.11	3.33	31	49	30	31	72	4	22	24	6
40	1	25	2	30	4.42	35	3	3	6	6	1	6	2	6	2	-3.44	4	39	47	28	32	51	18	18	21	4
41	0	23	1	23	4.67	30	1	5	6	6	1	6	-1	1	5	-4.56	4	35	38	28	32	62	14	22	24	7
42	0	24	1	22	2.83	17	-2	3	3	3	3	6	3	-1	-1	-5.44	3.33	33	36	26	31	66	9	26	19	4
43	0	25	1	34	4.33	29	6	6	1	6	1	1	6	1	1	-7.89	4	39	56	29	34	75	9	26	28	5
44	0	19	2	22	3.33	34	1	6	5	6	2	5	4	4	1	-2.22	3	33	38	32	27	74	3	25	22	6
45	0	3	2	26	3.08	39	3	3	3	6	5	6	4	4	5	-9.78	3.33	33	43	28	34	77	4	23	28	6
46	0	26	1	20	1.08	22	2	2	5	-4	-2	5	4	5	5	-3.67	5	28	30	28	32	63	8	25	16	5
47	0	10	2	21	4.42	25	-1	4	-1	6	2	6	2	6	1	-2.56	3.33	36	42	22	32	51	17	20	18	6
48	1	27	1	23	2.5	10	-1	4	2	2	-6	1	4	1	3	-1.78	4	28	29	25	28	67	10	22	25	5
49	0	28	2	24	1.33	17	-2	1	1	2	4	6	1	1	3	-5.67	3	37	49	31	34	74	1	23	22	6
50	0	28	1	32	1.33	29	2	-1	-1	5	4	5	5	4	6	-8.11	2.67	36	45	27	33	60	9	19	20	5
51	0	14	2	25	1.5	48	3	4	5	6	6	6	6	6	6	-5	3	19	27	22	26	68	15	29	24	6
52	0	30	1	21	3.08	52	6	6	6	6	6	6	6	4	6	-5.78	4.67	49	35	30	30	71	6	24	23	5
53	0	29	1	23	2.5	11	-1	-1	1	-1	1	1	6	-1	6	-6.22	3.33	44	47	22	27	59	9	25	13	3
54	0	31	1	20	1.67	26	1	6	3	3	3	6	1	2	1	-6.33	3	44	44	30	29	74	7	25	26	4
55	0	35	2	21	1	31	6	4	2	2	3	6	1	3	4	-4.22	4.33	33	45	30	32	88	0	29	29	6
56	0	17	2	30	1.75	54	6	6	6	6	6	6	6	6	6	-3.22	4	44	53	32	35	85	1	28	28	4
57	0	34	2	21	2.25	32	3	3	6	5	-1	4	3	5	4	-4.22	3.33	47	54	24	33	59	11	19	21	7
58	0	5	2	22	4.5	53	6	6	6	6	6	6	6	5	6	-2.33	3.67	26	44	29	33	68	6	20	24	5
59	0	2	2	33	4	-1	-2	2	-1	-2	-2	-1	3	4	-2	-3.11	3	32	40	22	28	53	12	19	16	5
60	0	21	2	21	1.08	4	-2	6	6	-3	-6	-1	6	3	-5	-9.89	4	27	37	24	23	64	7	22	19	3
61	0	12	2	22	2.83	4	-2	2	4	-4	-3	4	-1	2	2	-7.56	3.67	33	43	27	29	56	7	14	19	3
62	1	11	2	27	1.92	14	1	1	1	1	1	1	1	1	6	-4.67	4	32	58	29	31	80	5	28	27	3
63	0	29	2	23	2.5	9	-5	4	6	-1	-1	3	1	1	1	-2.89	5	28	42	25	28	63	9	26	16	3
64	1	32	1	24	2	15	-2	2	3	3	-2	5	5	4	-3	-3.89	3.33	38	48	25	23	72	11	26	27	4
65	0	33	1	23	6.25	39	3	3	5	5	3	5	6	3	6	-3.22	2	35	44	26	31	60	6	18	18	6
66	0	35	1	20	1	17	2	2	2	2	2	6	-1	1	1	-6	4.33	32	26	29	31	79	3	28	24	5
67	0	34	1	21	2.25	39	2	6	2	6	4	6	1	6	6	-3	2	33	40	29	32	76	7	29	24	7
68	0	7	2	25	2.08	16	-3	3	3	2	2	6	1	-1	3	-13.22	3.67	44	51	30	34	79	1	29	21	5
69	0	20	2	22	1.08	53	5	6	6	6	6	6	6	6	6	-6.78	4.33	48	57	30	35	85	2	30	27	6
70	0	22	2	25	2	24	4	6	-1	-2	-1	3	6	3	6	-4.78	2.67	30	54	27	32	64	6	19	21	5
